# Supplementary material for: Bioassay-Guided Skin-Beneficial Effects of Fractionated Sideritis raeseri subsp. raeseri Extract
Source: Plants (Basel). 2022 Oct 11;11(20):2677. doi: 10.3390/plants11202677 (PMC9609566; doi:10.3390/plants11202677)
Supplement: Supplementary file 1 [file plants-11-02677-s001.zip]

Archive with 1 entries (1 files):
- plants-1893493-supplementary.pdf
